# Supplementary material for: Optimizing aortic arch branch cannulation in acute type A dissection surgery: a minimally invasive approach
Source: Front Cardiovasc Med. 2025 May 16;12:1549736. doi: 10.3389/fcvm.2025.1549736 (PMC12122429; doi:10.3389/fcvm.2025.1549736)
Supplement: Supplementary file 1 [file Table1.xlsx]

## Sheet: Peer Review Only
年龄	体重	分组	分组中度低温0浅低温1	性别女0男1	吸烟史否0是1	高血压否0是1	糖尿病否0是1	冠心病否0是1	马凡综合征否0是1	主动脉根部修复主动脉瓣悬吊成形否0是1	主动脉根部修复主动脉瓣置换否0是1	主动脉根部修复Bentall手术否0是1	主动脉根部修复Wheat手术否0是1	主动脉根部修复David手术否0是1	升主动脉置换否0是1	全弓置换冰冻象鼻支架否0是1	同期手术CABG否0是1	同期手术主髂动脉分流否0是1	体外循环时间min	主动脉阻断时间min	停循环时间min	选择性脑灌注时间min	双侧顺行脑灌注否0是1	最低鼻咽温℃	最低肛温℃	术后24h引流量h	住院时间d	呼吸机辅助时间h	ICU停留时间h	术后输血否0是1	CRRT否0是1	开胸止血否0是1	二次机械通气否0是1	术后脑梗死否0是1	住院死亡否0是1	LVEF	术前ALTUL	术前ASTUL	术前尿素mmolL	术前肌酐umolL	术后1天ALTUL	术后1天ASTUL	术后1天尿素mmolL	术后1天肌酐umolL
27	135	1	1	1	1	1	0	0	0	0	0	0	0	0	1	1	0	0	137	83	7	32	1	29.7	33	190	27	38.417	62.25	0	0	0	0	0	0	60	13.7	17.5	4.23	88.7	17.16	26.97	14.51	200.29
49	88	1	1	1	0	1	0	0	0	0	0	0	0	0	1	1	0	0	131	80	5	29	1	32.2	30	180	11	19.667	19.667	0	0	0	0	0	0	59	15.03	12.97	6.9	60.51	11.36	32.11	13.28	145.17
64	90	1	1	1	1	0	0	0	0	0	0	0	1	0	0	1	0	0	159	96	4	30	1	32.3	29	140	31	19.917	39.667	1	0	1	0	0	0	56	17.57	17.399	5.44	90.6	18.94	33.76	16.42	321.02
48	75	1	1	0	0	1	1	0	0	0	0	0	0	0	1	1	0	0	187	119	4	31	0	31.8	29	220	6	144.75	144.75	1	1	0	0	0	1	58	38.8	43.7	5.89	92.81	103.78	80.58	22.59	393.04
49	75	1	1	1	1	0	0	0	0	0	0	0	0	0	1	1	0	0	140	87	5	33	1	32.4	29	140	8	18.667	18.667	0	0	0	0	0	0	58	37.75	29.5	6.61	63.4	29.22	39.5	13.78	81.55
51	75	1	1	1	1	1	0	0	0	1	0	0	0	0	1	1	0	0	143	91	5	31	1	29.6	33	200	14	40.917	42.5	0	0	0	0	0	0	59	12.87	15.14	13.25	129.2	25.67	38.66	14.99	165.27
49	77	1	1	1	1	1	1	0	0	1	0	0	0	0	1	1	0	0	152	102	6	36	1	32.6	31	330	17	41.667	44.333	0	0	0	0	0	0	59	8.22	5.37	4.5	65.4	6.26	8.22	16.08	198.8
45	130	1	1	1	1	1	0	0	0	1	0	0	0	0	1	1	0	0	162	118	6	40	1	32.3	30	200	15	66.583	89.583	0	0	0	0	0	0	57	47.45	15.97	6.95	60.3	53.21	21.12	16.69	150.3
51	85	1	1	1	0	1	0	0	0	0	0	0	0	0	1	1	0	0	206	63	9	62	1	31.8	31	150	32	161.167	215.25	1	1	0	0	0	1	60	15.99	18.47	5.74	101.9	1444.04	4572.61	19.33	317.1
49	60	1	1	0	0	0	0	0	0	0	0	1	0	0	0	1	0	0	232	147	9	44	1	28.6	27	100	12	18.667	44.333	0	0	0	0	0	0	61	49.52	20.69	6.48	32.68	24.66	41.59	8.72	54.76
40	85	1	1	1	1	0	0	0	0	1	0	0	0	0	1	1	0	0	150	88	6	36	1	30.8	32	100	19	21.917	44.167	1	0	0	0	0	0	60	41.47	26.79	6.28	111.1	30.55	22.8	14.29	183.44
36	100	1	1	1	0	0	0	0	0	0	0	1	0	0	0	1	0	0	233	124	5	28	1	29.6	31	250	34	40.75	62.5	0	0	0	0	0	0	60	41.8	24.01	4.01	74.72	46.08	48.8	8.94	73.58
47	84	1	1	1	0	0	0	0	0	1	0	0	0	0	1	1	0	0	152	103	5	40	1	30.4	32	170	26	262.75	282.25	1	0	0	0	0	0	66	17.02	11.85	4.34	73.84	25.41	37.52	12.17	159.22
52	80	1	1	0	0	0	0	0	0	1	0	0	0	0	1	1	0	0	152	86	5	30	1	30.3	32	50	11	19.167	20.5	0	0	0	0	0	0	58	32.59	15.59	4.46	71.1	25.08	32.76	10.38	91.48
61	65	1	1	1	1	1	0	0	0	0	0	1	0	0	0	1	0	0	142	55	5	30	1	28.7	28	150	13	14.583	36.583	0	0	0	0	0	0	59	26.92	20.38	7.94	96.3	74.19	106.03	14.07	130.14
56	95	1	1	1	1	1	0	0	0	0	0	0	0	0	0	1	0	0	175	104	5	28	1	29.3	31	200	11	16.167	17.667	1	0	0	0	0	0	59	10.8	19.2	8.05	54.7	17	28.76	12.92	64.27
51	75	1	1	0	0	1	0	0	0	0	0	1	0	0	0	1	0	0	300	98	7	39	1	30.4	31	110	13	270	270	1	0	0	0	1	1	57	19.24	11.49	3.71	47.5	72.76	49.25	16.13	144.5
52	75	1	1	0	0	1	0	0	0	1	0	0	0	0	1	1	0	0	141	92	6	34	1	29.7	32	140	12	16.417	40.417	1	0	0	0	0	0	60	26.06	35.22	4.09	37.13	15.4	25.02	7.43	30.16
44	75	1	1	1	1	1	0	0	0	1	0	0	0	0	1	1	0	0	155	100	8	35	1	29.7	32	200	11	16.75	18.417	0	0	0	0	1	0	61	11.8	13.5	6.27	53.9	8	16.15	9.66	78.55
67	65	1	1	0	0	1	0	0	0	1	0	0	0	0	1	1	0	0	131	95	7	33	1	31.3	30	220	17	96.25	113.583	0	0	0	0	1	0	59	7.49	11.71	4.2	38.1	9.16	21.27	10.73	90.13
61	80	1	1	1	1	1	0	0	0	0	1	0	0	0	1	1	0	0	153	109	6	31	1	30.5	32	230	9	761.917	786.75	0	0	0	0	0	0	57	43.72	23.49	5.67	42.5	30.24	39.56	11.26	49.64
35	83	1	1	1	0	0	0	0	0	0	0	0	0	0	1	1	0	0	155	90	5	30	1	30.6	33	420	4	87.75	87.75	1	1	0	0	0	1	60	19.75	13.02	3.56	69.45	4300.01	8948.47	19.39	394.4
54	99	1	1	1	1	1	0	0	0	0	0	0	0	0	1	1	0	0	133	52	7	34	1	31.1	33	190	11	19.417	20.167	0	0	0	0	0	0	57	33.26	27.23	5.99	84.3	33.62	39.84	9.73	76.96
35	90	1	1	1	0	1	0	0	0	0	0	0	0	0	1	1	0	0	157	86	7	37	1	30.4	32	120	11	232.75	232.75	0	0	0	1	1	1	66	36.84	24.26	4.8	89.47	43.73	97.88	14.84	151.78
57	85	1	1	1	1	1	0	0	0	1	0	0	0	0	1	1	0	0	176	98	8	37	1	29.9	31	500	18	65.917	89.25	0	0	0	0	0	0	58	12.77	16.7	7.9	55.3	14.87	20.58	13.99	123.64
55	71	1	1	1	0	1	0	0	0	1	0	0	0	0	1	1	0	0	130	80	7	37	1	32.5	30	450	28	63.75	84.333	1	0	0	0	0	0	59	14.9	21.3	6.96	86.1	16.84	27.19	14.04	142.24
44	100	1	1	1	1	1	0	0	0	0	0	0	0	0	1	1	0	0	180	100	5	32	1	29.3	31	120	36	46	65.75	0	0	0	0	0	0	59	18.54	33.2	6.1	86.6	134.37	81.99	20.48	279.08
68	48	1	1	0	0	1	0	0	0	1	0	0	0	0	1	1	0	0	150	75	4	24	1	32.6	30	430	46	40.75	41.5	1	0	0	0	0	0	57	36.18	33.51	7.15	73.73	32.49	36.35	11.69	118.97
48	80	1	1	1	0	1	0	0	0	1	0	0	0	0	1	1	0	0	140	98	7	34	1	31.7	30	180	13	17.167	18.833	0	0	0	0	0	0	60	57.33	53.3	4.08	71.7	32.3	30.02	11.39	88.3
35	115	1	1	1	1	1	0	0	0	1	0	0	0	0	1	1	0	0	158	95	4	34	1	32.6	28	240	15	89.417	1008.92	1	0	0	0	0	0	61	11.32	23.66	5.7	109.9	18.79	54.47	13.24	311.76
70	70	1	0	1	1	0	0	0	0	0	0	0	0	0	1	1	0	0	274	142	12	50	1	27.1	26	650	29	661.583	661.583	1	1	0	1	0	1	59	34.57	54.92	11.16	82	1942.74	7052.28	10.14	182.75
48	100	1	1	1	0	0	0	0	1	0	0	1	0	0	0	1	0	0	198	48	4	34	1	31.7	31	200	15	16	39.583	1	0	0	0	0	0	57	16.5	17.09	7.49	83.73	49.7	77.36	13.46	123.83
54	65	1	1	1	0	1	0	0	0	1	0	0	0	0	1	1	0	0	134	73	4	25	1	31.6	30	230	14	18.833	19	1	0	0	0	0	0	69	9.05	12.88	7.77	62.61	15.39	23.51	9.1	62.31
59	80	1	1	1	1	0	0	0	0	0	0	0	0	0	1	1	0	0	197	110	6	28	1	32.2	31	150	34	17.333	40.083	1	0	0	0	0	0	61	16.79	23.7	4.75	57.4	16.59	31.18	10.45	67.06
58	60	1	1	0	1	0	0	0	0	0	0	0	0	0	1	1	0	0	145	64	24	33	1	28.9	30	170	15	23.333	41.667	1	0	0	0	0	0	59	17.39	26.4	4.95	50.26	15.96	35.25	10.84	77.23
47	60	1	0	1	0	1	0	0	0	1	0	0	0	0	1	1	0	0	197	135	18	26	1	27.5	29.7	280	20	16.917	19.333	0	0	0	0	0	0	57	24.71	42.19	8.04	65.5	40.99	62.85	8.9	72.2
58	68	1	1	0	0	1	0	0	0	1	0	0	0	0	1	1	0	0	154	94	6	30	1	30.2	32.5	150	45	15.25	39.25	1	0	0	0	0	0	60	28.95	27.46	3.57	69.27	36.3	34.31	10.2	82.43
47	76	1	1	1	1	0	0	0	0	1	0	0	0	0	1	1	0	0	130	82	5	29	1	30.3	32.3	170	21	41.917	65.583	0	0	0	0	0	0	57	41.74	43.25	5.86	66.4	31.77	37.34	10.27	96.19
57	70	1	1	1	0	1	0	0	0	0	0	1	0	0	0	1	0	0	264	160	4	27	1	30.9	32.5	170	21	231	253.583	1	0	0	1	1	1	66	20.58	25.72	14.18	90.2	31.64	78.87	16.04	223.99
61	70	1	1	0	0	1	0	0	1	0	0	1	0	0	0	1	1	0	197	127	3.5	31	0	29.3	30.7	780	18	111.083	136.083	1	0	0	0	0	0	58	11.19	18.66	5.97	59.5	26.5	61.81	10.99	142.15
47	90	1	1	1	1	0	0	0	0	1	0	0	0	0	1	1	0	0	144	88	6	34	1	30.7	32.6	170	14	135.667	138.083	1	0	0	0	0	0	59	24.84	15.49	7.1	75.5	20.24	25.23	16.99	143.18
63	95	1	1	1	0	1	0	0	0	1	0	0	0	0	1	1	0	0	147	91	5	28	1	30.4	32.2	110	19	186	162.167	1	0	0	0	1	0	59	11.77	16.17	7.56	66.8	14.12	30.28	13.58	113.9
59	78	1	0	0	0	1	0	0	0	1	0	0	0	0	1	1	0	0	174	95	13	25	1	26.7	29	210	17	137.5	159.5	1	0	0	0	0	0	57	50.43	47.67	12.66	125.8	69.04	82.22	13.09	95.4
63	52.5	1	1	0	0	1	0	0	0	1	0	0	0	0	1	1	0	0	158	77	5	31	1	31	30.7	160	9	20.417	42.333	1	0	0	0	0	0	66	10.35	12.02	9.17	63.68	11.94	17.1	11.33	69.97
55	55	1	1	0	0	1	0	0	0	0	1	0	0	0	1	1	0	0	273	128	16	41	1	28.7	28	500	10	196.75	196.75	1	0	0	0	1	1	58	9.54	21.9	3.81	31.5	22.45	31.49	5.66	53.11
69	55	1	0	0	0	1	0	0	0	1	0	0	0	0	1	1	0	0	129	72	13	54	1	27	29	80	10	42.3	67.333	1	0	0	0	0	0	59	20.83	14.01	3.49	47.11	8.87	16.3	6.84	82.79
59	73	1	0	1	1	0	0	0	0	1	0	0	0	0	1	1	0	0	117	69	12	56	1	27.8	31.2	470	25	19.167	209.75	0	0	0	0	0	0	59	25.35	43.56	10.8	63.1	46.77	48.77	14.54	86.01
54	85	1	0	1	1	1	0	0	0	1	0	0	0	0	1	1	0	0	131	84	15	69	0	27.7	31.5	110	115	22.25	40.75	0	0	0	0	0	0	60	18.74	31.7	7.56	84.6	33.65	51.97	13.13	144.08
35	75	1	0	1	1	1	0	0	0	1	0	0	0	0	1	1	0	0	118	64	14	38	1	27.2	30.3	160	9	17.417	18.167	1	0	0	0	0	0	58	14.22	26.6	4.1	67.9	21	36.32	11.12	105.14
47	65	1	1	1	1	0	0	0	0	0	0	1	0	0	0	1	0	0	216	116	4	32	0	30.1	31	310	14	18.5	41	0	0	0	0	0	0	59	19.26	27.2	5.01	62.5	16.46	37.23	10.11	91.99
41	80	1	1	1	1	0	0	0	0	0	0	0	0	0	1	1	0	0	182	56	24	33	1	31.4	28	200	10	19.667	42.417	0	0	0	0	0	0	59	6.6	33.5	6.47	115.2	23.66	69.68	15.46	198.51
49	90	1	0	1	1	0	0	0	0	1	0	0	0	0	1	1	0	0	178	80	16	27	1	27.9	30.1	400	20	47.167	112.917	1	0	0	0	0	0	57	36.46	29.29	5.21	89.1	30.27	35.36	20.39	240.28
44	85	1	0	1	0	0	0	0	1	0	0	1	0	0	0	1	0	0	193	102	15	22	1	28	31	260	13	16.833	25.333	0	0	0	0	0	0	60	112.81	89.27	4.71	59.5	305.93	211.12	10.41	66.46
69	70	1	0	1	1	0	0	0	0	1	0	0	0	0	1	1	0	0	163	80	16	27	0	27.8	31	460	14	19.75	91.5	1	0	0	0	0	0	61	6.85	19.099	7.02	109.9	37.64	24.66	11.45	105.35
60	60	1	1	1	1	1	0	0	0	0	0	0	0	0	1	1	0	0	166	100	6	32	1	28.6	30.6	100	8	18.333	42	0	0	0	0	0	0	60	24.46	28.08	3.55	59.3	14.96	32.36	6.55	50.08
48	60	1	0	1	1	0	0	0	1	0	0	1	0	0	0	1	0	0	168	90	13	30	0	28	31.6	150	10	42.083	42.417	0	0	0	0	0	0	61	29.09	43.78	3.14	97.3	26.81	63.88	8.4	122.16
54	85	1	1	1	1	1	0	0	0	0	0	0	0	0	1	1	0	0	133	75	4	28	1	30	31.9	320	15	42.583	66.083	0	0	0	0	0	0	60	92.16	45.74	8.39	99.4	37.12	22.07	16.7	185.4
61	60	1	1	0	0	1	0	0	0	1	0	0	0	0	1	1	0	0	166	84	5	28	1	28.4	31	200	21	88.5	111.833	1	0	0	0	0	0	60	22.87	14.74	7.25	65.4	19.3	26.87	11.38	144.2
54	65	1	1	0	0	1	0	0	0	0	0	0	0	0	1	1	0	0	142	85	5	27	1	28.3	30.9	330	23	22.667	41.833	1	0	0	0	0	0	60	22.7	16.059	6.93	57.08	33.75	43.2	11.03	66
46	95	1	0	1	1	1	0	0	0	1	0	0	0	0	1	1	0	0	139	85	12	23	1	27.7	29.3	240	21	22.917	41.5	0	0	0	0	0	0	55	19.67	17.309	5.32	75.2	45.33	49.28	11.13	87.41
65	70	1	0	1	1	1	0	0	0	0	0	1	0	0	0	1	0	0	158	101	14	64	1	30.3	27.8	330	17	39	87	1	0	0	0	0	0	60	8.76	10.199	5.67	68.9	31.35	49.8	12.12	147.42
46	65	1	0	1	1	1	0	0	0	1	0	0	0	0	1	1	0	0	155	94	17	28	1	27.7	31.5	270	20	113.25	161.917	1	0	0	0	0	0	56	27.74	22.62	4.78	59.98	59.68	39.87	13.68	118.69
58	105	1	0	1	1	1	0	0	0	0	0	1	0	0	0	1	0	0	181	103	12	14	1	26.6	29.3	180	9	40.083	45.083	1	0	0	0	0	0	57	32.08	39.479	4.45	98.5	55.08	56.8	15.09	176.45
65	56	1	0	0	0	0	0	0	0	1	0	0	0	0	1	1	0	0	126	65	12	12	1	26.8	31.3	150	10	18.917	18.917	0	0	0	0	0	0	60	12.23	12.05	3.19	48.7	34.99	54.77	8.35	67.69
26	97.5	1	0	1	1	0	0	0	0	1	0	0	0	0	1	1	0	0	200	87	13	21	1	26.5	29.1	580	8	164.5	164.5	1	1	0	0	0	1	55	24.93	37.34	8.45	112.7	2300	3200	18.31	337.31
49	78	1	1	1	1	0	0	0	0	0	0	0	0	0	0	1	0	0	164	74	11	38	1	28.3	31	250	32	18.167	19	1	0	0	0	0	0	60	24.71	14.53	4.25	54.1	17.71	24.35	13.93	109.88
58	80	1	1	1	0	1	0	0	0	1	0	0	0	0	1	1	0	0	130	76	4	25	1	29.6	30.5	150	15	23.333	41.833	0	0	0	0	0	0	56	12.75	13.72	10.68	94.3	13.91	26.1	21.22	154.67
33	100	1	0	1	1	0	0	0	0	1	0	0	0	0	1	1	0	0	139	70	14	12	1	27.3	29.3	160	13	44.167	67.167	0	0	0	0	0	0	59	11.13	13.75	4.64	96.2	22.98	43	17.13	252.35
48	75	1	0	1	1	1	0	0	0	1	0	0	0	0	1	1	0	0	130	74	12	19	1	27.7	30	200	15	19.833	69.833	0	0	0	0	0	0	59	27.71	21.62	7.06	97.3	36.62	33.5	16.84	160.53
61	75	1	1	1	0	0	0	0	0	1	0	0	0	0	1	1	0	0	158	95	5	34	1	30.1	32	150	29	329.167	668.667	1	0	0	1	1	1	60	15.17	20.72	8.88	75.7	19.7	44.91	13.22	151.89
29	110	1	1	0	0	1	0	0	1	0	0	1	0	0	1	1	0	0	174	115	4	36	1	28.4	31	100	16	61.667	62.167	0	0	0	0	0	0	58	12.08	15.63	3.44	45.78	18.98	62.29	16.06	197.28
49	80	1	0	1	0	1	1	0	0	1	0	0	0	0	1	1	0	0	160	90	14	12	1	27.7	30.9	490	37	39.583	40.417	1	0	0	0	0	0	61	20.67	13.12	8.21	96.16	37.62	27.34	15.29	139.93
46	73	1	1	1	1	1	0	0	0	0	0	0	0	0	1	1	0	0	130	83	5	21	1	25.5	30.1	260	21	231.75	255.25	1	0	0	0	0	0	58	16.02	15.77	10.59	98.03	13.39	28.52	15.12	131.18
68	60	1	1	0	0	0	0	0	0	0	0	0	0	0	1	1	0	0	166	110	4	24	1	29.4	31.3	110	12	18.833	20.833	1	0	0	0	0	0	52	7.73	7.99	3.71	36.1	9.87	10.79	10.82	62.06
61	87.5	1	1	1	0	1	0	0	0	0	0	1	0	0	0	1	0	0	577	302	6	32	1	29.9	32	80	4	57.667	57.667	1	1	0	0	0	1	50	15.51	25.25	7.13	92.8	22.7	49.26	14.66	155.21
43	87	1	0	1	1	0	0	0	0	0	1	0	0	0	1	1	0	0	161	100	30	30	0	27.1	29.6	215	15	18.75	20.25	0	0	0	0	0	0	58	26.3	21.79	2.56	63.8	21.56	29.65	10.41	88.29
56	53	1	1	1	1	0	0	0	0	0	0	0	0	0	1	1	0	0	154	99	6	38	1	28.7	30.5	200	20	89.25	95	1	0	0	0	0	0	60	23.29	26.74	6.1	61.6	22.47	29.5	22.35	225.84
56	60	1	0	0	0	1	0	0	0	1	0	0	0	0	1	1	1	0	255	107	12	25	0	26.5	28.9	250	44	112.167	135.917	1	0	0	1	0	0	60	17.16	34.49	8.2	40.2	42.94	58.76	10.26	64.37
75	62.5	1	1	0	0	1	0	0	0	0	0	0	0	0	1	1	0	0	168	90	6	29	0	27.6	29.9	420	19	42.917	88.833	1	0	0	0	0	0	55	34.68	36.78	5.44	50.1	16.96	18.85	10.89	100.59
38	110	1	0	1	0	1	0	0	0	0	0	0	0	0	1	1	0	0	213	112	6	33	1	28.1	31.5	300	41	88.75	112.583	1	0	0	0	1	0	52	46.02	33.2	8.89	131.5	182.13	212.14	17.26	270.34
56	82	1	0	1	0	1	0	0	0	1	0	0	0	0	1	1	0	0	185	117	14	24	1	27.4	29.2	650	7	144	150.5	1	0	0	0	0	1	58	22.25	21.59	9.96	110.7	30.19	53.77	19.81	195.92
50	105	1	0	1	0	0	0	0	0	0	0	0	0	1	0	1	0	0	358	251	12	56	1	29	29	220	13	15.75	15.917	1	0	0	0	0	0	60	29.71	17.989	3.96	82.4	29.89	60.41	9.54	140.66
52	57	1	0	0	0	1	0	0	0	1	0	0	0	0	1	1	0	0	144	86	12	24	0	26.5	28.4	180	13	14.5	15.75	1	0	0	0	0	0	63	15.53	22.4	4.95	54.3	17.01	33.63	12.64	99.91
57	55	1	1	0	0	1	0	0	0	0	0	0	0	0	1	1	0	0	180	100	5	24	1	24	30	120	8	161.167	161.167	1	1	0	0	0	1	58	26	32.1	6.46	37.7	39.5	64.3	19.17	173.09
38	83	1	1	1	1	1	0	0	0	1	0	0	0	0	1	1	0	0	139	85	3	23	1	27.4	32.3	190	9	18.75	18.75	0	0	0	0	0	0	55	19.23	18.13	5.64	60.2	16.35	28.09	13.84	93.89
63	90	1	1	1	1	1	0	0	0	0	0	0	0	0	1	1	0	0	162	105	9	35	1	29.4	31.4	130	10	16.167	17	0	0	0	0	0	0	59	20.66	14.56	5.53	63	23.19	33.25	16.32	134.62
72	90	1	0	1	1	1	0	0	0	1	0	0	0	0	1	1	0	0	186	107	4	20	1	26	30.4	150	5	90	90	1	0	0	0	0	1	57	29.85	23.19	4.26	61.3	911.81	1658.55	16.31	157.98
51	98	1	0	1	1	0	0	0	0	1	0	0	0	0	1	1	0	0	135	77	17	37	1	27.6	29	250	16	37.833	39.333	0	0	0	0	0	0	55	15.91	17.29	7.91	112.2	10.98	20.46	17.51	163.76
67	65	1	0	1	1	0	0	0	0	1	0	0	0	0	1	1	0	0	140	83	12	27	1	28.1	30.6	220	26	18.917	20	0	0	0	0	0	0	54	35.79	30.65	3.63	52.3	21.84	24.21	11.71	93.98
53	90	1	0	1	0	1	0	0	0	0	0	0	0	0	1	1	0	0	116	69	11	18	1	26	31.7	230	15	18.833	18.917	0	0	0	0	0	0	49	22.98	20.94	3.91	63.4	25.67	40.1	9.21	80.77
59	71.5	1	1	0	0	1	0	0	0	0	0	0	0	0	1	1	0	0	120	70	4	26	1	30.7	31.9	180	11	66.917	67.917	0	0	0	0	0	0	52	23.86	30.01	7.05	44.8	12.28	17.5	17.87	76.53
40	74	1	0	1	0	0	0	0	0	1	0	0	0	0	1	1	0	0	155	91	10	20	1	28.1	29.1	190	12	14.917	15.917	1	0	0	0	0	0	59	24.71	37.01	5.42	57.8	30.83	34.11	11.67	69.62
60	60	1	1	1	1	1	0	0	0	0	0	0	0	0	1	1	0	0	125	53	4	24	1	28.9	31.9	240	3	44.25	44.25	1	0	0	0	1	1	59	14.95	23.32	4.71	46.2	19.14	36.79	9.9	74.88
65	70	1	1	0	0	1	1	0	0	0	0	0	0	0	1	1	0	0	145	85	13	22	1	28.9	30	200	17	43.917	44.25	1	0	0	0	0	0	58	13.17	13.67	3.18	42.5	11.43	14.34	13.18	101.18
47	82	1	0	0	0	1	0	0	0	0	0	0	0	0	0	1	0	0	112	50	13	24	1	27.8	29.9	180	14	67.833	91	1	0	0	0	0	0	58	52.17	60.99	8.92	64.2	283.53	279.53	26.71	270.97
42	90	1	1	1	0	1	0	0	0	0	0	0	0	0	1	1	0	0	110	71	4	24	0	29.2	32	180	21	23.667	43	1	0	0	0	0	0	60	11.26	9.65	10.27	125	23.75	31.42	11.29	106.61
40	80	1	1	0	1	1	0	0	0	0	0	0	0	0	0	1	0	0	107	47	4	24	1	28.6	32.3	110	11	23.667	44.75	0	0	0	0	0	0	59	7.45	10.15	3.66	38.6	13	26.48	9.65	59.32
38	90	1	0	1	0	1	0	0	0	0	0	0	0	0	1	1	0	0	141	91	12	22	1	28.7	31.9	260	19	114.917	143.083	1	1	0	0	0	0	61	44.64	22.53	6.78	67.4	32.92	46.24	23.36	357.39
70	100	1	1	1	0	1	0	0	0	0	0	0	0	0	0	1	0	0	144	93	17	42	1	29.1	28	150	9	188.5	188.5	1	0	0	0	0	1	56	16.29	11.51	9.01	96.1	35.03	82.31	21.06	289.54
47	105	1	1	1	1	1	0	0	0	1	0	0	0	0	1	1	0	0	154	98	5	30	1	28.4	33	230	15	17.667	40.583	0	0	0	0	0	0	58	34.86	44.73	6.69	76.4	51.44	91.04	12.16	98.6
69	87	1	1	0	0	1	0	0	0	1	0	0	0	0	1	1	0	0	157	100	10	30	1	30.4	32	190	15	114.83	161.333	1	1	0	0	0	0	58	9.05	15.32	6.62	64.7	19.36	41.3	19.49	250.1
68	65	1	1	1	0	1	0	0	0	0	0	1	0	0	0	1	0	0	198	116	4	21	1	28.5	28	270	17	15.833	63.5	1	0	0	0	0	0	59	12.05	14.42	6.75	61.9	14.88	28.33	9.96	97.5
46	90	1	1	1	0	1	0	0	0	0	0	0	0	0	0	1	0	0	161	63	22	64	1	30.2	27	200	10	23.917	43.333	1	0	0	0	0	0	59	33.62	19.36	7.17	61	59.24	65.23	12.5	75.3
42	1000	1	1	1	0	0	0	0	0	0	0	1	0	0	0	1	0	0	200	122	5	26	1	32.3	28	130	17	17.833	40.917	0	0	0	0	0	0	57	13.28	15.78	8	92.8	17.56	38.99	10.23	99.62
36	98	1	1	1	0	1	0	0	0	1	0	0	0	0	1	1	0	0	152	96	5	26	1	28.8	32	400	16	16.583	41.25	1	0	0	0	0	0	61	90.97	40.22	7.18	83.5	36.53	31.65	9.46	106.85
53	65	1	0	1	0	1	0	0	0	0	0	0	0	0	1	1	0	0	95	51	11	26	1	25.9	32	160	11	16.5	40	0	0	0	0	0	0	58	31.39	30.12	4.39	61.9	46.1	67.03	8.4	73.15
66	60	1	1	1	#NULL!	0	0	0	0	0	1	0	0	0	1	1	0	0	103	69	3	18	1	30	32	200	11	19.333	20.5	1	0	0	0	0	0	59	14.65	17.71	4.96	51	14.71	29.78	7.79	61.71
70	65	1	1	0	0	1	0	0	0	0	1	0	0	0	1	1	0	0	130	85	16	62	1	29.4	26	270	15	21.667	89.917	1	0	0	0	0	0	58	12.25	10.61	6.03	53.2	116.86	69.75	12.58	94.3
56	55	1	1	1	1	1	0	0	0	1	0	0	0	0	1	1	0	0	141	85	6	24	1	31.7	29	250	15	19	90.083	0	0	0	0	0	0	52	9.68	13.71	5.87	39.2	8.47	15.27	14.97	136.54
62	70	1	0	0	0	1	0	0	0	1	0	0	0	0	1	1	0	0	123	77	11	24	1	27.1	31	180	13	19.75	71.917	1	0	0	0	0	0	59	9.49	12.84	4.42	47.2	11.68	22.52	9.5	80.1
51	60	1	0	0	0	1	0	0	0	0	0	0	0	0	0	1	0	0	110	48	11	21	1	27.5	30	170	14	21.167	22.333	1	0	0	0	0	0	59	26.11	21.64	6.48	63.8	14.08	16.3	9.93	66.1
55	67	1	1	1	1	1	0	0	0	0	0	1	0	0	0	1	0	0	167	106	4	28	1	29.3	31.2	150	12	18.583	19.25	1	0	0	0	1	0	58	19.69	19.39	7.6	54.9	21.63	64.6	16.89	187.21
58	70	1	1	1	1	1	0	0	0	0	0	0	0	0	0	1	0	0	158	58	10	18	1	31.2	28	120	13	24	24.167	1	0	0	0	0	0	59	25.72	18.09	7.71	122.2	15.9	21.08	16.04	223.99
54	70	1	1	1	1	0	0	0	0	0	1	0	0	0	1	1	0	0	182	132	15	30	1	28.3	30	340	17	66.167	90.167	1	0	0	0	0	0	58	24.97	21.81	6.37	67.6	77.72	66.35	20.1	213.11
59	52.5	1	0	0	0	0	0	0	0	1	0	0	0	0	1	1	0	0	150	88	15	26	1	27.5	30	130	17	66.333	89.583	1	0	0	0	0	0	58	4.76	5.12	7.79	39.1	10.67	14.46	7.22	53.57
60	80	1	0	0	0	0	0	0	0	1	0	0	0	0	1	1	0	0	139	90	13	27	1	27.5	31	130	17	42.333	66.417	1	0	0	0	0	0	57	7.54	12.53	10.54	47.2	10.65	19.02	19.8	99.94
40	104	1	1	1	1	0	0	0	0	0	0	0	0	0	0	1	0	0	138	73	7	34	1	29.9	33	90	15	65.917	88.167	1	0	0	0	0	0	58	34.61	16.32	5.49	80.5	30.08	50.62	14.96	132.88
33	75	1	1	1	1	0	0	0	0	0	0	0	0	0	1	1	0	0	165	93	7	80	1	30.5	32	220	7	41.167	63.917	0	0	0	1	0	1	57	16.24	10.6	4.9	86.7	16.46	14.5	15.59	162.6
51	68	1	1	0	0	0	0	0	0	0	0	0	0	0	0	1	0	0	122	63	13	71	1	29.3	32.7	170	16	20.417	21.083	1	0	0	0	0	0	59	19.6	17.5	2.68	48.4	65	36.3	9.33	53.92
61	90	1	1	0	0	1	0	0	0	1	0	0	0	0	1	1	0	0	160	100	5	40	1	31.1	29.1	230	21	103.583	103.75	1	0	0	0	0	0	58	28.02	19.21	7.16	56.1	31.88	28.72	18.56	147.38
39	90	1	1	1	1	0	0	0	0	1	0	0	0	0	1	1	0	0	165	90	6	30	1	30.3	32.1	150	12	17.167	17.667	0	0	0	0	0	0	56	14.08	10.97	2.98	52.29	19.88	34.94	8.96	83.64
66	60	1	1	1	0	0	0	0	0	1	0	0	0	0	1	1	0	0	166	109	6	30	1	30.3	31.5	250	16	16.917	18.25	1	0	0	0	0	0	60	24.61	20.83	8.11	59.3	17.71	18.84	10.21	61.07
46	95	1	0	1	1	1	0	0	0	1	0	0	0	0	1	1	0	0	145	95	14	24	1	28.8	30.5	160	10	14.667	17.333	0	0	0	0	0	0	58	50.43	33.03	7.84	67.3	61.82	55.57	13.28	82.3
30	130	1	1	1	1	1	0	0	0	0	0	0	0	0	0	1	0	0	209	78	8	50	1	28.6	31.4	140	8	179.083	179.083	1	0	0	0	0	1	59	47.88	32.68	5.85	79.3	52.06	83.16	16.52	291.93
55	80	1	1	1	0	1	0	0	0	0	0	0	0	0	1	1	0	0	180	71	7	25	1	25.5	32.2	200	11	18.833	23.25	1	0	0	0	0	0	58	20.38	23.23	8.39	100.8	21.6	30.74	16.26	119.92
56	69	1	1	1	1	1	0	0	0	0	0	0	0	0	0	1	0	0	132	76	5	32	1	29.7	31.2	170	12	18.083	42.583	1	0	0	0	0	0	58	21.68	17.67	6.43	65.3	13.71	25.43	13.02	98.65
52	86	1	1	1	0	1	0	0	0	0	0	0	0	0	1	1	0	0	100	60	4	23	1	30.6	32.1	300	10	18.25	43.25	0	0	0	0	0	0	57	16.73	10.17	8.22	73.6	16.07	24.49	10.49	83.68
43	85	1	0	1	1	0	0	0	0	0	0	0	0	0	0	1	0	0	140	44	15	28	1	26.2	32.2	110	14	19.917	42.5	0	0	0	0	0	0	59	54.41	25.83	4.71	72.76	25.93	28.73	11.32	110.99
57	80	1	0	1	1	1	0	0	0	0	0	0	0	0	0	1	0	0	144	60	19	28	1	27.8	30	150	17	90.833	138.833	1	0	0	0	0	0	58	17.96	12.16	5.1	60.1	17.38	25.73	12.48	98.64
55	100	1	0	1	0	1	0	0	0	1	0	0	0	0	1	1	0	0	146	91	16	44	1	27.9	31	150	16	162.417	235.583	1	1	0	0	0	0	57	35.74	23.41	7.55	92.2	27.37	52.78	23.16	328.75
44	100	1	1	1	0	1	0	0	0	1	0	0	0	0	1	1	0	0	187	108	7	30	1	27	32.1	230	4	68.083	68.083	1	0	0	0	0	1	56	38.56	33.22	8.24	71.1	31.62	53.32	23.28	253.5
35	110	1	1	1	1	1	0	0	0	0	0	0	0	0	1	1	0	0	146	74	6	27	1	27	31.5	240	15	21.167	21.333	0	0	0	0	0	0	60	39.06	21.43	8.12	95.5	40.25	47.68	13.98	120.54
47	115	1	0	1	0	1	0	0	0	1	0	0	0	0	1	1	0	0	156	85	12	22	1	26	29	260	28	335.667	400.583	1	1	0	0	0	0	58	24.58	17.39	5.3	96.3	108.51	121.76	13.5	186.89
67	77	1	1	1	0	1	0	0	0	1	0	0	0	0	1	1	0	0	281	92	5	27	1	30.2	31.9	300	12	250.25	250.25	1	1	0	1	1	1	59	17.51	17.46	10.12	117	37.04	59.63	13.12	235.13
57	70	1	1	1	1	1	0	0	0	1	0	0	0	0	1	1	0	0	144	32	5	28	1	30	31	120	12	17	18.5	0	0	0	0	0	0	61	60.22	42.73	6.76	72.9	22.67	12.11	11.34	72.49
36	82	1	1	0	0	1	0	0	0	0	0	1	0	0	0	1	0	0	208	49	5	33	1	28.8	31	340	23	15.417	34.917	1	0	0	0	0	0	65	14.57	14.33	7.53	40.65	25.06	38.65	11.26	78.34
40	75	1	1	1	0	1	0	0	0	0	0	1	0	0	1	1	1	0	230	70	5	28	1	29.7	31	200	15	108.417	133.917	1	0	0	0	0	0	60	12.63	14.83	4.78	67.2	66.83	122.21	16.18	163.56
37	70	1	1	1	1	1	0	0	0	0	0	0	0	0	1	1	0	0	161	71	6	54	1	29.5	31	160	11	47.833	47.833	1	0	0	0	0	0	60	18.16	15.92	3.95	74.4	13.15	27.7	15.1	134.99
68	75	1	1	1	1	1	0	0	0	1	0	0	0	0	1	1	0	0	176	67	6	54	1	30.3	32	300	36	18.833	19.583	1	0	0	0	0	0	57	54.71	36.47	4.96	63.9	39.3	30.25	14.37	81.28
39	75	1	0	1	1	0	0	0	0	0	0	0	0	0	1	1	0	0	175	122	19	87	1	27.8	29	300	16	42.75	6.25	1	0	0	0	0	0	56	30.05	18.93	7.64	69.3	13.35	66.06	15.82	150.9
53	65	1	1	0	0	1	0	0	0	0	0	0	0	0	1	1	0	0	145	53	0	23	1	30.1	32	300	54	13.917	43.333	1	0	0	0	0	0	59	11.77	15.27	5.54	45.42	16.4	21.77	12.1	84.84
60	62	1	1	1	1	1	0	0	0	1	0	0	0	0	1	1	0	0	220	94	20	34	1	29.9	31	260	19	138.417	161.917	1	0	0	0	0	0	56	14.9	19.079	5.71	45.7	47.69	105.74	10.97	106.5
53	70	1	1	0	1	1	0	0	0	1	0	0	0	0	1	1	0	0	136	100	20	34	1	30.6	32	220	16	67	43.333	0	0	0	0	0	0	60	16.06	16.23	3.04	46.9	13.06	20.41	9.83	56.8
46	75	1	1	0	1	1	0	0	0	0	0	0	0	0	1	1	0	0	178	36	6	33	1	29.8	31	140	8	161.333	161.333	1	0	0	0	1	1	57	13.75	21.85	3.89	43.4	12.57	66.43	15.56	152.97
53	65	1	1	0	0	1	0	0	0	1	0	0	0	0	1	1	0	0	205	52	6	30	1	30.3	30	120	13	41.167	65.667	1	0	0	0	0	0	57	31.96	14.87	7.02	41.7	33.91	28.89	13.26	82.63
33	120	1	1	1	0	1	0	0	0	0	0	0	0	1	1	1	0	0	315	237	6	30	1	28.6	30	150	11	253.25	253.25	1	1	0	0	0	1	55	19.48	20	7	97.78	153.13	233.58	24.3	489.73
57	70	1	1	0	0	1	0	0	1	1	0	0	0	0	1	1	0	0	137	85	5	32	1	29.6	30	330	13	65.833	136.833	1	0	0	0	0	0	60	19.75	24.33	7.38	50.8	262.11	287.45	15.94	91.02
50	85	1	1	1	1	1	0	0	0	1	0	0	0	0	1	1	0	0	198	91	5	37	1	28.4	30	210	15	15.25	38.417	1	0	0	0	0	0	61	18.63	17.79	5.66	69.05	26.55	45.8	7.57	82.18
41	96	1	1	1	1	1	0	0	0	1	0	0	0	0	1	1	0	0	129	80	5	32	1	29.3	29	190	9	19.667	44.167	0	0	0	0	0	0	55	82.23	61.76	5.19	72.7	53.67	63.99	7.47	73.51
38	95	1	1	1	1	1	0	0	0	0	0	0	0	0	0	1	0	0	114	54	4	23	1	30	32	370	13	20.25	43.917	1	0	0	0	0	0	56	36.21	22.87	5.71	89.6	16.08	28.58	12.43	134.13
68	70	1	1	1	1	1	0	0	0	0	0	0	0	0	1	1	0	0	161	90	6	53	1	28.7	31	280	20	46.083	87.333	1	0	0	0	0	0	60	26.05	26.36	10.28	84.1	23.4	35.01	18.47	220.48
51	60	1	1	0	0	1	0	0	0	1	0	0	0	0	1	1	0	0	128	78	4	27	1	31.1	32	110	15	20.333	65.667	0	0	0	0	0	0	59	51.13	53.49	8.66	107.1	81.61	40.63	15.54	129.74
35	105	1	1	0	1	1	0	0	0	0	0	0	0	0	0	1	0	0	107	45	6	66	1	30.3	31	160	35	18.583	67.833	0	0	0	0	0	0	61	17.05	12.07	6.42	95.8	33.2	26.41	16.87	231.21
43	80	1	1	1	1	1	1	0	0	1	0	0	0	0	1	1	0	0	133	74	4	35	1	30	33	420	11	38.25	63.25	1	0	0	0	0	0	65	26.45	18.37	3.26	61.8	13.81	25.36	13.74	252.44
37	100	1	1	1	0	1	0	0	0	1	0	0	0	0	1	1	0	0	166	84	7	33	1	29.2	33	180	14	41.833	43.083	1	0	0	0	0	0	60	20.96	17.28	5.77	76.6	38.46	89.74	9.46	95.32
52	72	1	1	1	0	0	0	0	0	1	0	0	0	0	1	1	0	0	133	93	5	63	1	30.2	32	290	13	40.083	64.5	1	0	0	0	0	0	60	57.76	27.15	7.54	105.2	26.35	34.76	20.38	247.91
49	80	1	1	1	1	1	0	0	0	1	0	0	0	0	1	1	0	0	138	80	5	23	1	29.7	32	270	17	90.25	113.75	1	0	0	0	0	0	60	18.04	10.1	11.06	132.4	14.05	23.74	19.19	303.2
32	105	1	1	1	1	1	0	0	0	0	0	0	0	0	1	1	0	0	122	44	7	54	1	29.7	32	170	12	17.75	40.333	0	0	0	0	0	0	56	36.78	16.57	5.76	87.28	26.6	32.62	12.91	114.83
39	85	1	1	1	1	0	0	0	0	0	0	0	0	0	1	1	0	0	128	72	6	54	1	29.3	31	150	16	17.583	17.917	1	0	0	0	0	0	59	53.49	23.69	3.93	86.8	23.87	20.44	9.84	140.35
20	112	1	1	1	0	0	0	0	0	0	0	0	0	0	1	1	0	0	190	145	4	57	1	28.2	32	220	19	15.167	39.75	0	0	0	0	0	0	56	76.3	63.32	5.76	84.6	76.89	91.6	7.36	75.46
52	60	1	1	1	1	1	0	0	0	0	0	0	0	1	0	1	0	0	281	211	4	77	1	28.8	30	190	10	37.917	62.917	0	0	0	0	0	0	60	10.6	21.06	5.91	61.5	10.56	28.44	14.22	119.94
74	60	1	1	1	1	1	0	0	0	1	0	0	0	0	1	1	0	0	150	98	9	32	1	31.2	33	310	18	186.833	209.833	1	0	0	0	0	0	57	10.15	13.37	5.21	117.5	12.4	31.82	10.5	131.7
37	100	1	1	1	0	0	0	0	0	1	0	0	0	0	1	1	0	0	188	105	6	25	1	31.2	33	210	16	13.833	85	0	0	0	0	0	0	58	100.06	48.75	5.54	52.3	45.29	41.71	8.71	51.43
45	110	1	1	1	0	1	0	0	0	1	0	0	0	0	1	1	0	0	135	89	6	38	1	31	33	400	14	41.25	41.917	0	0	0	0	0	0	56	22.33	19.3	6.3	86.8	24.4	33.87	9.98	91.37
41	70	1	1	1	0	1	0	0	0	0	0	0	0	1	0	1	1	0	298	224	4	27	1	30.7	30	120	34	134.917	254.417	1	1	0	0	0	0	58	10.64	12.45	7.59	78.5	333.77	730.14	28.27	290.65
36	80	1	1	1	1	1	0	0	0	0	0	0	0	0	1	1	0	0	160	86	6	47	1	29.9	32	300	11	18.917	19.75	0	0	0	0	0	0	61	21.92	19.32	5.39	79.5	23.2	27.99	7.94	86.6
64	70	1	1	1	0	0	0	0	0	1	0	0	0	0	1	1	0	0	204	147	7	46	1	30.6	31	150	20	191.25	233	1	0	0	0	0	0	57	9.4	12.26	7.2	59.9	14.87	26.23	15.88	134.75
49	65	1	1	0	0	0	0	0	1	0	0	1	0	0	0	1	0	0	208	122	5	59	1	29.6	30	80	25	37.583	61.667	1	0	0	0	0	0	55	29.61	21.01	11.63	122.4	50.59	107.78	14.98	181.4
52	80	1	1	1	0	1	0	0	0	1	0	0	0	0	1	1	0	0	175	121	5	65	1	30.2	32	390	11	41.083	65	1	0	0	0	0	0	57	46.39	42.89	6.21	77.3	160.6	149.13	10.94	139.66
56	70	1	1	0	0	1	0	0	0	1	0	0	0	0	1	1	0	0	137	84	5	35	1	31.3	32	300	13	17.667	18.167	1	0	0	0	0	0	60	11.98	12.03	5	80.7	25.12	26.72	12.32	144.98
58	65	1	1	0	0	1	0	0	0	0	0	0	0	0	1	1	0	0	147	87	7	25	1	30.8	32	180	15	23	42.25	1	0	0	0	0	0	56	28.45	20.61	3.72	57.8	25.47	23.38	10.12	64.15
47	92	1	1	1	0	1	0	0	0	1	0	0	0	0	1	1	0	0	226	129	7	32	1	30.8	30	400	18	110.583	134.75	1	0	0	0	0	0	57	33.78	28.65	7.68	103.74	14.55	40.5	19.03	339.3
38	110	1	1	1	1	1	0	0	0	1	0	0	0	0	1	1	0	0	140	100	5	30	1	30.8	33	200	10	15.333	15.833	1	0	0	0	0	0	57	59.23	39.42	4.67	77.6	65.67	46.91	10.22	111.63
37	135	1	1	1	1	1	0	0	0	0	0	0	0	0	1	1	0	0	129	83	7	24	1	29.9	33	280	14	18.75	41	1	0	0	0	0	0	55	18.44	14.74	5.46	69.8	25.88	53.16	11.59	90.03
52	62	2	1	1	0	0	0	0	0	1	0	0	0	0	1	1	0	0	172	97	4	27	1	30.8	32.7	200	5	2298.08	2298.08	1	0	0	0	1	1	58	12.82	16.079	9.04	81.4	62.65	34.83	30.51	331.91
48	58	2	1	1	0	0	0	0	0	0	0	1	0	0	0	1	0	0	170	100	11	20	1	28.9	30.1	290	14	16.667	1554.75	1	0	0	0	0	0	60	12	18.39	8.67	62.1	10.02	19.77	8.71	75.1
53	80	2	1	1	0	1	0	0	0	1	0	0	0	0	1	1	0	0	156	97	5	40	1	29.4	30.9	200	12	21.083	39.083	0	0	0	0	0	0	61	57.77	46.31	8.23	88.7	29.59	31.37	13.38	142.14
45	58	2	0	0	0	1	0	0	0	1	0	0	0	0	1	1	0	0	156	86	15	28	1	27.2	30.9	700	9	17	18	1	0	0	0	0	0	55	57.3	25.41	5.09	40.4	96.75	101.79	9.27	60.32
64	65	2	1	0	0	0	0	0	0	1	0	0	0	0	1	1	0	0	205	134	15	58	1	29.6	31	170	11	62.75	85.167	0	0	0	0	0	0	59	11.14	52.89	4.82	49.1	19.15	96.23	11.74	64.5
55	80	3	0	1	1	0	0	0	0	1	0	0	0	0	1	1	0	0	134	89	4	31	1	27.7	31	410	21	65	89.25	1	0	0	0	0	0	58	35.59	33.03	7	94.7	185.22	151.81	12.9	115.92
65	65	3	1	0	0	1	0	0	0	1	0	0	0	0	1	1	0	0	188	117	5	39	1	31.8	30	240	28	41	161.167	1	0	0	1	0	0	57	35.32	47.89	3.9	48.8	170.91	230.55	21.41	297.52
54	85	3	1	1	0	0	0	0	0	0	0	0	0	0	1	1	0	0	179	109	7	39	1	29.5	32	110	16	19.5	42.917	0	0	0	0	0	0	56	43.8	22.29	6.33	68.55	49.23	32.21	12.63	89.1
34	110	3	1	1	1	1	0	0	0	1	0	0	0	0	1	1	0	0	177	87	6	32	0	32.9	31	320	3	48.75	48.75	0	1	0	0	1	1	60	29.89	22.96	6.02	73.7	29.67	62.77	14.86	274.18
62	62	3	1	0	0	1	0	0	0	1	0	0	0	0	1	1	0	0	141	96	6	31	1	31.6	29	100	16	83	66.667	0	0	0	0	0	0	58	17.43	25.43	5.2	44.2	13.54	25.2	10.65	88.8
45	95	3	1	1	1	1	0	0	0	0	0	0	0	0	0	1	0	0	124	83	4	43	1	32.3	30	200	51	64.333	1200.08	1	0	0	1	0	1	61	14.14	20.59	6.08	56.7	20.92	26.32	19.32	172.93
51	95	3	1	1	1	1	0	0	0	1	0	0	0	0	1	1	0	0	163	96	7	30	1	31.1	32	350	10	88.833	113.333	0	0	0	0	0	0	58	89.28	44.07	3.96	55.56	70.27	38.49	19.79	182.55
48	75	4	1	1	0	0	0	0	0	1	0	0	0	0	1	1	1	0	239	138	5	36	1	29	31	170	20	368.417	462	1	1	0	0	0	0	57	27.71	38.6	7.51	71.2	165.32	338.94	10.32	207.07
65	93	4	1	1	0	1	0	0	0	1	0	0	0	0	1	1	0	0	157	92	6	36	1	31	33	260	35	279.917	327.25	0	0	0	0	0	0	58	21.66	28.22	9.74	81.4	68.42	90.57	15.93	147.6
22	78	4	1	1	0	1	0	0	1	0	0	1	0	0	0	1	0	0	210	59	5	40	1	31.6	31	140	17	12.917	17.5	1	0	0	0	0	0	60	12.61	10.43	3.97	47.28	48.78	46.91	6.86	51.8
39	65	4	0	0	1	1	0	0	0	1	0	0	0	0	1	1	0	0	156	61	17	25	1	27.9	31.1	160	31	20.083	45.583	1	0	0	0	0	0	61	12.69	12.91	1.86	36.4	19.67	24.93	5.68	59.6
58	88	4	0	1	0	1	0	0	0	1	0	0	0	0	1	1	0	0	167	81	12	22	1	27.8	31.6	150	24	19.25	60.25	1	0	0	0	0	0	56	31.83	34.1	12.2	127.8	58.51	98.44	16.99	189.26
49	65	4	1	1	1	0	0	0	0	0	0	1	0	0	0	1	0	0	195	103	5	29	1	30.9	31.9	190	17	18.417	41.583	0	0	0	0	0	0	60	25.68	21.32	4.54	65	31.84	54.39	11.75	77.16
35	100	4	1	1	1	1	0	0	0	1	0	0	0	0	1	1	0	0	168	105	5	69	1	33.2	30	160	11	17.167	18.667	0	0	0	0	0	0	58	27.05	15.44	5.34	99.9	22.89	27.49	12	137.66
37	47	4	0	0	0	0	0	0	1	0	0	1	0	0	0	1	0	0	156	86	11	49	1	26.9	30.1	200	8	16.583	17.333	1	0	0	0	0	0	61	24.48	19.35	2.86	42.67	20.46	34.71	6.33	65.68
53	95	4	0	1	1	1	0	0	0	1	0	0	0	0	1	1	0	0	180	80	19	30	0	27.7	31.5	450	19	89.083	206.833	1	0	0	0	0	0	56	14.12	13.73	5.82	81.9	20.14	63.68	16.19	320.06
58	65	4	0	0	0	1	0	0	0	1	0	0	0	0	1	0	0	0	179	106	15	24	1	27	31	300	13	45.833	63.5	1	1	0	0	0	0	60	16.85	18.75	4.86	43.96	147.47	120.55	14.5	159.74
61	72.5	4	0	1	1	1	0	0	0	0	0	0	0	0	1	1	0	0	160	90	17	26	1	27.4	30.3	200	11	90	90	0	0	0	0	0	0	58	25.85	27.05	6.22	71	67.28	45.19	10.42	99.27
69	90	4	1	1	1	0	0	0	0	0	0	0	0	0	1	1	0	0	171	107	7	29	1	28.8	31.4	130	10	39.417	63	0	0	0	0	0	0	57	51.97	30.46	4.12	66.35	37.8	31.98	15.24	152.91
68	65	4	1	1	1	0	0	0	0	1	0	0	0	0	1	1	0	0	180	110	5	35	1	29.5	31.8	260	11	22.333	40.583	0	0	0	0	0	0	57	15.21	39.799	9.46	46.8	52.65	47.61	12.32	82.69
64	67.5	4	0	0	0	1	0	0	0	0	0	0	0	0	0	1	0	0	110	59	14	25	1	24.5	32	150	8	23.75	24.5	1	0	0	0	0	0	60	69.46	43.28	6.42	39.6	25.67	18.76	11.9	51.99
66	70	4	0	1	0	1	1	0	0	0	0	1	0	0	0	1	0	0	194	94	12	20	1	28.5	30.8	130	14	16.917	40.417	1	0	0	0	0	0	58	15.45	17.46	7.61	82.5	13.31	25.35	12.61	108.06
73	65	4	1	0	0	1	0	0	0	0	0	0	0	0	1	1	0	0	203	58	11	28	1	30.1	32	230	17	67.667	113.417	1	0	0	0	0	0	57	16.24	21.21	6.33	47.7	25.9	23.51	11.49	63.21
44	75	4	1	1	1	0	0	0	0	1	0	0	0	0	1	1	0	0	207	33	6	54	1	29.5	32	150	17	159.083	206	1	0	0	0	1	0	57	22.31	17.39	4.6	66.3	18.45	49.43	10.68	139.73
50	80	4	0	1	0	1	0	0	0	1	0	0	0	0	1	1	0	0	171	36	6	54	1	27.5	31	180	11	17.167	17.333	0	0	0	0	0	0	61	59.36	38.81	6.32	68.2	60.44	56.97	8	87.38
47	95	4	1	1	1	1	0	0	0	1	0	0	0	0	1	1	0	0	162	34	7	34	1	28	31	180	18	17.417	18.667	0	0	0	0	0	0	58	27.32	19.36	5.06	74.3	31.19	25.91	7.58	76.5
55	70	4	1	1	1	0	0	0	0	0	0	0	0	0	1	1	1	0	198	120	6	68	1	29.2	30	300	24	87.417	112.667	1	0	0	0	0	0	58	13.3	19.01	7.03	54.6	28.51	65.44	27.78	203.21
60	65	4	1	0	0	1	0	0	0	1	0	0	0	0	1	1	0	0	119	79	5	23	1	30.8	34	330	11	18.417	19.417	0	0	0	0	0	0	55	23.81	19.25	3.56	49.2	12.23	15.78	10.34	52.43
